# Supplementary material for: Onnamides A and B Suppress Hepatitis B Virus Transcription by Inhibiting Viral Promoter Activity
Source: Mar Drugs. 2026 Jan 1;24(1):21. doi: 10.3390/md24010021 (PMC12842730; doi:10.3390/md24010021)
Supplement: Supplementary file 1 [file marinedrugs-24-00021-s001.zip]

Archive with 1 entries (1 files):
- marinedrugs-4047025-supplementary.pdf
